# Supplementary material for: An invasive appetite: Combining molecular and stable isotope analyses to reveal the diet of introduced house mice (Mus musculus) on a small, subtropical island
Source: PLoS One. 2023 Oct 19;18(10):e0293092. doi: 10.1371/journal.pone.0293092 (PMC10586637; doi:10.1371/journal.pone.0293092)
Supplement: S1 Table — (XLSX) [file pone.0293092.s008.xlsx]

## Sheet: S1_Table
S1 Table. Description of Sand Island habitat types.
Name	Description
Forest	>25% cover by tree canopy; the dominant species is Casuarina equisetifolia, with Casuarina glauca in a few areas; usually, no other ground cover OR <25% cover by Casuarina spp. tree canopy; other, non-native trees dominate canopy, including Coccoloba uvifera, Talipariti tiliaceum, and Terminalia catappa
Herbland	>25% cover by Eragrostis variabilis, as well as other native grass and forb species, such as Chenopodium oahuense OR >50% cover by viney perennials; dominated by Tribulus cistoides, Boerhavia repens, Ipomoea pes-caprae, and other low-growing herbs OR >75% cover by herbaceous vegetation, exceeding woody plant cover; composed of forbs and low-growing grasses, especially Lobularia maritima and Cynod…
Shrub	>25% cover by shrub canopy; Scaevola taccada dominates except in areas bordering beaches, where Tournefortia argentea may co-dominate
Wetland	>50% cover by wetland-associated plants, primarily sedges such as Cyperus polystachyos as well as Cyperus laevigatus
