# Supplementary material for: An invasive appetite: Combining molecular and stable isotope analyses to reveal the diet of introduced house mice (Mus musculus) on a small, subtropical island
Source: PLoS One. 2023 Oct 19;18(10):e0293092. doi: 10.1371/journal.pone.0293092 (PMC10586637; doi:10.1371/journal.pone.0293092)
Supplement: S2 Table — A) Count summary of all house mice (sampling pool) captured from April 2018 to May 2019 (by sex, age, habitat type, and trapping session). B) Count summary of house mice used for next-generation sequencing and stable isotope analysis (by sex, habitat type, and trapping session). (XLSX) [file pone.0293092.s009.xlsx]

## Sheet: S2_Table
S2 Table. Summary of house mice captured among traplines on Sand Island from April 2018 to May 2019. A) Count summary of all house mice (sampling pool) captured from April 2018 to May 2019 (by sex, age, habitat type, and trapping session). B) Count summary of house mice used for next-generation sequencing and stable isotope analysis (by sex, habitat type, and trapping session).
A
	Forest	Herbland	Shrub	Wetland	Total
Trapping session 1	47	51	17	15	130
Adult	35	34	15	13	97
Female	18	17	6	5	46
Male	17	17	8	7	49
Unknown	0	0	1	1	2
Juvenile	12	17	2	1	32
Female	2	1	0	0	3
Male	3	5	0	1	9
Unknown	7	11	2	0	20
Unknown	0	0	0	1	1
Unknown	0	0	0	1	1
Trapping session 2	45	53	16	15	129
Adult	39	42	12	12	105
Female	18	29	4	6	57
Male	21	13	8	6	48
Juvenile	6	11	4	3	24
Female	2	6	0	1	9
Male	3	4	0	1	8
Unknown	1	1	4	1	7
Trapping session 3	34	53	12	16	115
Adult	34	46	12	16	108
Female	16	20	4	11	51
Male	18	26	8	5	57
Juvenile	0	7	0	0	7
Female	0	1	0	0	1
Male	0	2	0	0	2
Unknown	0	4	0	0	4
Trapping session 4	33	47	14	17	111
Adult	29	45	9	16	99
Female	12	22	3	2	39
Male	16	23	6	14	59
Unknown	1	0	0	0	1
Juvenile	3	2	5	1	11
Female	1	1	2	0	4
Male	2	0	2	0	4
Unknown	0	1	1	1	3
Unknown	1	0	0	0	1
Unknown	1	0	0	0	1
Trapping session 5	40	55	16	17	128
Adult	36	45	11	14	106
Female	19	20	6	11	56
Male	17	25	5	3	50
Juvenile	4	10	5	3	22
Female	2	3	4	2	11
Male	2	4	1	1	8
Unknown	0	3	0	0	3
Trapping session 6	37	9	12	7	65
Adult	36	9	10	7	62
Female	19	3	5	3	30
Male	17	6	5	4	32
Juvenile	1	0	2	0	3
Female	0	0	2	0	2
Male	1	0	0	0	1
Trapping session 7	45	48	18	17	128
Adult	40	43	18	15	116
Female	18	26	9	8	61
Male	22	16	9	6	53
Unknown	0	1	0	1	2
Juvenile	5	5	0	2	12
Female	2	2	0	0	4
Male	1	1	0	2	4
Unknown	2	2	0	0	4
Total	281	316	105	104	806
B
	Forest	Herbland	Shrub	Wetland	Total
Trapping session 1	18	18	13	11	60
Female	8	9	6	4	27
Male	10	9	7	7	33
Trapping session 2	8	7	9	7	31
Female	3	4	2	3	12
Male	5	3	7	4	19
Trapping session 3	10	11	9	11	41
Female	5	5	3	6	19
Male	5	6	6	5	22
Trapping session 4	10	10	8	8	36
Female	5	4	2	1	12
Male	5	6	6	7	24
Trapping session 5	14	17	11	10	52
Female	9	8	6	7	30
Male	5	9	5	3	22
Trapping session 6	12	9	9	7	37
Female	5	3	4	3	15
Male	7	6	5	4	22
Trapping session 7	18	18	15	10	61
Female	9	9	6	4	28
Male	9	9	9	6	33
Total	90	90	74	64	318
