# Supplementary material for: An invasive appetite: Combining molecular and stable isotope analyses to reveal the diet of introduced house mice (Mus musculus) on a small, subtropical island
Source: PLoS One. 2023 Oct 19;18(10):e0293092. doi: 10.1371/journal.pone.0293092 (PMC10586637; doi:10.1371/journal.pone.0293092)
Supplement: S3 Table — (XLSX) [file pone.0293092.s010.xlsx]

## Sheet: S3_Table
S3 Table. Description of feeding ecology for common arthropod taxa detected in house mouse diet.
Order	Family	Genus	Species	Feeding Ecology
Isopoda	Porcellionidae	Porcellionides	Porcellionides pruinosus	detritophagous, coprophagous, necrophorous
Isopoda	Porcellionidae	Porcellio	Porcellio laevis	detritophagous, coprophagous, necrophorous
Hymenoptera	Formicidae	Monomorium	Monomorium bicolor complex BOLD:AAB9999	zoophagous and phytophagous larvae; predator
Hymenoptera	Formicidae	Tetramorium	Tetramorium bicarinatum	zoophagous and phytophagous larvae; predator
Diptera	Calliphoridae	Lucilia	Lucilia sericata	zoophagous and coprophagous larvae; necrophorous
Diptera	Sarcophagidae	Sarcophaga	Sarcophaga dux	zoophagous and coprophagous larvae; predator, parasitoid, necrophorous
Ixodida	Argasidae	Ornithodoros	Ornithodoros capensis	parasite
Blattodea	Blattidae	Periplaneta	Periplaneta sp.	detritophagous larvae
Hymenoptera	Formicidae	Tetramorium	Tetramorium caldarium	zoophagous and phytophagous larvae; predator
Diptera	Phoridae	Megaselia	Megaselia scalaris	zoophagous, detritophagous, and mycetophagous larvae; predator, parasitoid
Araneae	Gnaphosidae	Trachyzelotes	Trachyzelotes jaxartensis	predator
Lepidoptera	Plutellidae	Plutella	Plutella xylostella	phytophagous larvae; miner (phytophagous)
Lepidoptera	Tortricidae	Olethreutes	Olethreutes sp.	phytophagous larvae; phytophagous
