# Supplementary material for: An invasive appetite: Combining molecular and stable isotope analyses to reveal the diet of introduced house mice (Mus musculus) on a small, subtropical island
Source: PLoS One. 2023 Oct 19;18(10):e0293092. doi: 10.1371/journal.pone.0293092 (PMC10586637; doi:10.1371/journal.pone.0293092)
Supplement: S4 Table — Source proportions are reported overall and for each habitat type and trapping session with mean values, standard deviation, and 95% credible intervals. (XLSX) [file pone.0293092.s011.xlsx]

## Sheet: S4_Table
S4 Table. Summary of the estimated proportions from four (combined) source groups in house mouse diet overall and among habitat types and trapping sessions. Source proportions are reported overall and for each habitat type and trapping session with mean values, standard deviation, and 95% credible intervals.
Source Group	Mean	SD	95% CI
Overall
Arthropods	62	14	33—87
C3 Plants	15	10	0—38
C4 Plants	12	9	0—35
Mōlī	12	10	0—36
Forest
Arthropods	66	16	38—97
C3 Plants	19	10	0—37
C4 Plants	6	6	0—20
Mōlī	9	9	0—30
Herbland
Arthropods	86	10	61—100
C3 Plants	4	4	0—15
C4 Plants	3	4	0—15
Mōlī	7	8	0—28
Shrub
Arthropods	53	17	19—82
C3 Plants	31	10	12—50
C4 Plants	3	3	0—12
Mōlī	13	11	0—37
Wetland
Arthropods	42	16	7—76
C3 Plants	6	9	0—31
C4 Plants	45	18	0—68
Mōlī	8	17	0—70
Trapping Session 1
Arthropods	61	15	31—88
C3 Plants	15	10	2—40
C4 Plants	12	9	1—35
Mōlī	11	10	0—37
Trapping Session 2
Arthropods	55	16	23—86
C3 Plants	18	12	2—47
C4 Plants	12	10	1—37
Mōlī	15	13	0—47
Trapping Session 3
Arthropods	64	16	31—90
C3 Plants	15	11	2—42
C4 Plants	9	8	1—29
Mōlī	12	11	0—41
Trapping Session 4
Arthropods	58	16	27—86
C3 Plants	16	11	2—43
C4 Plants	14	11	1—41
Mōlī	12	11	0—42
Trapping Session 5
Arthropods	65	14	35—89
C3 Plants	12	9	1—34
C4 Plants	15	11	1—43
Mōlī	9	8	0—31
Trapping Session 6
Arthropods	68	14	37—92
C3 Plants	9	7	1—28
C4 Plants	12	10	1—38
Mōlī	11	10	0—38
Trapping Session 7
Arthropods	64	16	32—90
C3 Plants	17	12	2—45
C4 Plants	8	7	1—27
Mōlī	11	10	0—38
