# Supplementary material for: An invasive appetite: Combining molecular and stable isotope analyses to reveal the diet of introduced house mice (Mus musculus) on a small, subtropical island
Source: PLoS One. 2023 Oct 19;18(10):e0293092. doi: 10.1371/journal.pone.0293092 (PMC10586637; doi:10.1371/journal.pone.0293092)
Supplement: S5 Table — Source proportions are reported overall and for each habitat type and trapping session with mean values, standard deviation, and 95% credible intervals. (XLSX) [file pone.0293092.s012.xlsx]

## Sheet: S5_Table
S5 Table. Summary of the estimated proportions from eight source groups in house mouse diet overall and among habitat types and trapping sessions. Source proportions are reported overall and for each habitat type and trapping session with mean values, standard deviation, and 95% credible intervals.
Soure Group	Mean	SD	95% CI
Overall
C3 Plants	15	10	2—38
C4 Plants	12	9	1—35
Diptera-Ixodida-Hymenoptera-Isopoda	7	7	0—26
Lepidoptera	14	10	0—39
Megaselia scalaris	5	6	0—24
Mōlī	12	10	0—36
Periplaneta sp.	23	12	4—51
Trachyzelotes jaxartensis	13	9	2—36
Forest
C3 Plants	19	10	0—37
C4 Plants	6	6	0—20
Diptera-Ixodida-Hymenoptera-Isopoda	5	6	0—22
Lepidoptera	7	7	0—24
Megaselia scalaris	3	4	0—13
Mōlī	9	9	0—30
Periplaneta sp.	48	10	29—68
Trachyzelotes jaxartensis	4	4	2—15
Herbland
C3 Plants	4	4	0—15
C4 Plants	3	4	0—15
Diptera-Ixodida-Hymenoptera-Isopoda	3	5	0—17
Lepidoptera	4	5	0—16
Megaselia scalaris	2	2	0—8
Mōlī	7	8	0—28
Periplaneta sp.	38	9	21—55
Trachyzelotes jaxartensis	38	8	23—55
Shrub
C3 Plants	31	10	12—50
C4 Plants	3	3	0—12
Diptera-Ixodida-Hymenoptera-Isopoda	5	6	0—22
Lepidoptera	14	10	0—36
Megaselia scalaris	5	6	0—21
Mōlī	13	11	0—37
Periplaneta sp.	27	9	11—44
Trachyzelotes jaxartensis	2	2	0—9
Wetland
C3 Plants	6	9	0—31
C4 Plants	45	18	0—68
Diptera-Ixodida-Hymenoptera-Isopoda	2	5	0—9
Lepidoptera	23	15	0—46
Megaselia scalaris	1	3	0—9
Mōlī	8	17	0—70
Periplaneta sp.	6	7	0—24
Trachyzelotes jaxartensis	10	12	0—40
Trapping Session 1
C3 Plants	15	10	2—40
C4 Plants	12	9	1—35
Diptera-Ixodida-Hymenoptera-Isopoda	7	8	0—27
Lepidoptera	12	10	1—36
Megaselia scalaris	5	6	0—21
Mōlī	11	10	0—37
Periplaneta sp.	26	14	5—56
Trachyzelotes jaxartensis	12	9	1—35
Trapping Session 2
C3 Plants	18	12	2—47
C4 Plants	12	10	1—37
Diptera-Ixodida-Hymenoptera-Isopoda	7	8	0—29
Lepidoptera	14	12	1—43
Megaselia scalaris	6	8	0—28
Mōlī	15	13	0—47
Periplaneta sp.	18	11	3—44
Trachyzelotes jaxartensis	10	8	1—30
Trapping Session 3
C3 Plants	15	11	2—42
C4 Plants	9	8	1—29
Diptera-Ixodida-Hymenoptera-Isopoda	7	7	0—27
Lepidoptera	19	14	1—55
Megaselia scalaris	6	8	0—29
Mōlī	12	11	0—41
Periplaneta sp.	21	12	4—50
Trachyzelotes jaxartensis	11	9	1—34
Trapping Session 4
C3 Plants	16	11	2—43
C4 Plants	14	11	1—41
Diptera-Ixodida-Hymenoptera-Isopoda	7	8	0—30
Lepidoptera	17	12	1—47
Megaselia scalaris	6	8	0—29
Mōlī	12	11	0—42
Periplaneta sp.	16	10	2—41
Trachyzelotes jaxartensis	11	9	1—34
Trapping Session 5
C3 Plants	12	9	1—34
C4 Plants	15	11	1—43
Diptera-Ixodida-Hymenoptera-Isopoda	6	7	0—26
Lepidoptera	11	9	1—34
Megaselia scalaris	6	7	0—25
Mōlī	9	8	0—31
Periplaneta sp.	28	14	6—59
Trachyzelotes jaxartensis	14	10	1—39
Trapping Session 6
C3 Plants	9	7	1—28
C4 Plants	12	10	1—38
Diptera-Ixodida-Hymenoptera-Isopoda	6	7	0—28
Lepidoptera	10	8	1—33
Megaselia scalaris	4	5	0—20
Mōlī	11	10	0—38
Periplaneta sp.	25	14	5—56
Trachyzelotes jaxartensis	22	14	3—56
Trapping Session 7
C3 Plants	17	12	2—45
C4 Plants	8	7	1—27
Diptera-Ixodida-Hymenoptera-Isopoda	6	7	0—24
Lepidoptera	15	12	1—45
Megaselia scalaris	4	6	0—20
Mōlī	11	10	0—38
Periplaneta sp.	25	13	4—56
Trachyzelotes jaxartensis	14	10	2—39
