# Supplementary material for: An invasive appetite: Combining molecular and stable isotope analyses to reveal the diet of introduced house mice (Mus musculus) on a small, subtropical island
Source: PLoS One. 2023 Oct 19;18(10):e0293092. doi: 10.1371/journal.pone.0293092 (PMC10586637; doi:10.1371/journal.pone.0293092)
Supplement: S6 Table — (XLSX) [file pone.0293092.s013.xlsx]

## Sheet: S6_Table
S6 Table. Pairwise PERMANOVA and PERMDISP test results for plant ASVs (53 taxa) detected in house mouse fecal samples, based on Sørensen dissimilarities.
PERMANOVA - Habitat Type
Groups	t	p
Shrub, Forest	8.8049	0.0001
Shrub, Herbland	6.1993	0.0001
Shrub, Wetland	6.8728	0.0001
Forest, Herbland	7.4958	0.0001
Forest, Wetland	7.4808	0.0001
Herbland, Wetland	6.8253	0.0001
Average similarity between/within groups
	Shrub	Forest	Herbland	Wetland
Shrub	33.699
Forest	19.434	53.595
Herbland	21.956	30.814	41.122
Wetland	8.2675	19.082	13.751	25.296
PERMDISP - Habitat Type
Groups	t	p
(Shrub,Forest)	6.0215	0.0001
(Shrub,Herbland)	2.0974	0.0486
(Shrub,Wetland)	2.5646	0.0198
(Forest,Herbland)	3.6192	0.002
(Forest,Wetland)	8.8589	0.0001
(Herbland,Wetland)	4.5302	0.0001
Means and standard errors
Group	Average	SE
Shrub	47.506	1.7842
Forest	33.451	1.5237
Herbland	42.068	1.8355
Wetland	53.844	1.673
PERMANOVA - Trapping Session
Groups	t	p
1, 2	2.9942	0.0001
1, 3	2.1821	0.0008
1, 4	3.2596	0.0001
1, 5	2.6875	0.0001
1, 6	2.0067	0.0017
1, 7	3.9937	0.0001
2, 3	2.3665	0.0003
2, 4	3.4399	0.0001
2, 5	2.9786	0.0001
2, 6	2.775	0.0003
2, 7	2.5029	0.0003
3, 4	2.6824	0.0001
3, 5	1.9378	0.0087
3, 6	1.554	0.038
3, 7	3.4427	0.0001
4, 5	2.6047	0.0001
4, 6	2.7335	0.0001
4, 7	4.5882	0.0001
5, 6	1.6237	0.0262
5, 7	3.3981	0.0001
6, 7	2.543	0.0001
Average similarity between/within groups
	1	2	3	4	5	6	7
1	25.089
2	26.149	33.382
3	21.781	24.885	22.632
4	17.441	19.598	16.821	20.063
5	21.657	23.153	21.587	17.935	22.794
6	23.446	24.337	22.464	16.71	23.371	24.884
7	31.207	36.355	28.205	22.75	30.237	33.05	45.406
PERMDISP - Trapping Session
Groups	t	p
(1,2)	2.106	0.0718
(1,3)	0.66767	0.5671
(1,4)	1.4463	0.2054
(1,5)	0.55627	0.6549
(1,6)	0.05693	0.9643
(1,7)	5.4873	0.0001
(2,3)	2.6344	0.0229
(2,4)	3.4078	0.002
(2,5)	2.5058	0.0362
(2,6)	1.619	0.1689
(2,7)	2.6338	0.0267
(3,4)	0.77625	0.4695
(3,5)	0.11676	0.9219
(3,6)	0.58247	0.6153
(3,7)	5.5568	0.0001
(4,5)	0.8728	0.4555
(4,6)	1.1987	0.282
(4,7)	6.0649	0.0001
(5,6)	0.49548	0.6805
(5,7)	5.7077	0.0001
(6,7)	4.3017	0.0005
Means and standard errors
Group	Average	SE
1	53.865	1.7736
2	47.498	2.4848
3	55.635	1.9201
4	57.679	1.764
5	55.315	1.9135
6	53.685	2.8267
7	37.855	2.2819
