# Supplementary material for: An invasive appetite: Combining molecular and stable isotope analyses to reveal the diet of introduced house mice (Mus musculus) on a small, subtropical island
Source: PLoS One. 2023 Oct 19;18(10):e0293092. doi: 10.1371/journal.pone.0293092 (PMC10586637; doi:10.1371/journal.pone.0293092)
Supplement: S7 Table — (XLSX) [file pone.0293092.s014.xlsx]

## Sheet: S7_Table
S7 Table. Pairwise PERMANOVA and PERMDISP test results for arthropod ASVs (56 taxa) detected in house mouse fecal samples, based on Sørensen dissimilarities.
PERMANOVA - Habitat Type
Groups	t	p
Shrub, Forest	1.4025	0.0664
Shrub, Herbland	1.3524	0.0893
Shrub, Wetland	2.2444	0.0001
Forest, Herbland	1.4244	0.0578
Forest, Wetland	2.4177	0.0001
Herbland, Wetland	1.9886	0.0005
Average similarity between/within groups
	Shrub	Forest	Herbland	Wetland
Shrub	32.231
Forest	30.551	30.541
Herbland	34.676	33.695	38.166
Wetland	33.744	32.348	37.617	40.342
PERMDISP - Habitat Type
Groups	t	p
(Shrub,Forest)	0.41306	0.7283
(Shrub,Herbland)	1.5001	0.2116
(Shrub,Wetland)	1.9538	0.1034
(Forest,Herbland)	1.9969	0.1027
(Forest,Wetland)	2.418	0.0495
(Herbland,Wetland)	0.5797	0.6239
Means and standard errors
Group	Average	SE
Shrub	47.936	2.1559
Forest	49.153	2.0015
Herbland	43.527	1.9803
Wetland	41.757	2.3196
PERMANOVA - Trapping Session
Groups	t	p
1, 2	1.2284	0.1629
1, 3	1.6684	0.0099
1, 4	1.0828	0.3254
1, 5	1.0331	0.4009
1, 6	0.29646	0.9691
1, 7	0.79871	0.7168
2, 3	1.2638	0.131
2, 4	1.1866	0.2021
2, 5	1.0557	0.3699
2, 6	1.2815	0.1376
2, 7	1.2707	0.1388
3, 4	1.2149	0.1867
3, 5	1.1739	0.2303
3, 6	1.2935	0.1421
3, 7	2.0335	0.0007
4, 5	1.1713	0.2117
4, 6	1.1886	0.2205
4, 7	1.3158	0.1056
5, 6	0.81883	0.6747
5, 7	1.3868	0.0698
6, 7	1.1311	0.2737
Average similarity between/within groups
	1	2	3	4	5	6	7
1	33.88
2	31.781	31.205
3	31.964	31.73	33.537
4	31.601	30.084	31.38	29.791
5	33.992	32.456	33.526	32.005	34.422
6	39.179	36.677	38.27	36.583	39.669	44.286
7	34.595	32.243	31.79	31.709	33.769	39.012	34.882
PERMDISP - Trapping Session
Groups	t	p
(1,2)	0.31377	0.7925
(1,3)	0.050816	0.9631
(1,4)	0.77581	0.5214
(1,5)	0.23105	0.847
(1,6)	1.9468	0.1116
(1,7)	0.10841	0.9289
(2,3)	0.30871	0.8027
(2,4)	0.37927	0.7524
(2,5)	0.46129	0.7087
(2,6)	1.905	0.125
(2,7)	0.42197	0.7189
(3,4)	0.70361	0.5681
(3,5)	0.15187	0.9057
(3,6)	1.6105	0.2073
(3,7)	0.038747	0.9725
(4,5)	0.87425	0.475
(4,6)	2.3957	0.06
(4,7)	0.91411	0.4431
(5,6)	1.5085	0.2238
(5,7)	0.14742	0.9014
(6,7)	1.9559	0.1035
Means and standard errors
Group	Average	SE
1	46.41	2.3517
2	47.653	3.2505
3	46.212	3.2578
4	49.3	2.8976
5	45.534	3.0246
6	38.673	3.3582
7	46.067	2.1301
